# Supplementary material for: Molecular and Functional Diversity of Crustin-Like Genes in the Shrimp Litopenaeus vannamei
Source: Mar Drugs. 2020 Jul 13;18(7):361. doi: 10.3390/md18070361 (PMC7401287; doi:10.3390/md18070361)
Supplement: Supplementary file 1 [file marinedrugs-18-00361-s001.zip]

Archive with 2 entries (2 files):
- Supplementary Data Table S2.xlsx
- Supplementary Data Table S1.xlsx
