# Supplementary material for: Molecular and Functional Diversity of Crustin-Like Genes in the Shrimp Litopenaeus vannamei
Source: Mar Drugs. 2020 Jul 13;18(7):361. doi: 10.3390/md18070361 (PMC7401287; doi:10.3390/md18070361)
Supplement: Supplementary file 1 [file marinedrugs-18-00361-s001.zip › Supplementary Data Table S2.xlsx]

## Sheet: Sheet1
Table S2: Statistical analysis of gene expression levels of crustin-like genes in shrimp after V. parahaemolyticus or WSSV infection
		Vibrio parahaemolyticus infection																				WSSV infection
		3h					6h					12h					24h					3h					6h					12h					24h
Gene Symbol	Tested Tissues	PBS mean	PBS SD	Vp mean	Vp SD	p-value	PBS mean	PBS SD	Vp mean	Vp SD	p-value	PBS mean	PBS SD	Vp mean	Vp SD	p-value	PBS mean	PBS SD	Vp mean	Vp SD	p-value	PBS mean	PBS SD	WSSV mean	WSSV SD	p-value	PBS mean	PBS SD	WSSV mean	WSSV SD	p-value	PBS mean	PBS SD	WSSV mean	WSSV SD	p-value	PBS mean	PBS SD	WSSV mean	WSSV SD	p-value
LvCruIa-1	St	1.0769	0.05894	1.77256	0.210047	0.0052481	1.41059	0.226015	17.3559	2.10139	0.000197982	1.39656	0.167939	72.8363	7.4515	7.71138e-05	1.67304	0.16859	181.701	46.5129	0.00257648	1.0769	0.05894	0.931261	0.23388	0.354653	1.41059	0.226015	1.65393	0.0835597	0.155179	1.39656	0.167939	1.05755	0.135108	0.0527534	1.67304	0.16859	3.48149	0.768491	0.0163837
LvCruIa-2	In	1.17038	0.0806355	1.73703	0.135046	0.0033612	0.879276	0.257606	1.72969	0.130001	0.0069598	0.992941	0.126917	1.43201	0.072728	0.00652068	1.19543	0.305376	1.14874	0.178627	0.830423	1.17038	0.0806355	1.96346	0.294936	0.0108843	0.879276	0.257606	2.13785	0.185066	0.00234822	0.992941	0.126917	1.75193	0.241898	0.00857016	1.19543	0.305376	1.14531	0.193279	0.821993
LvCruIa-6	Epi	1.27178	0.278539	7.16007	0.63	0.000121144	1.40808	0.32067	15.0708	1.67986	0.000158111	1.34864	0.172679	154.628	17.7509	0.000116441	1.46628	0.248073	22.8714	6.21625	0.00398028	1.27178	0.278539	2.47951	0.551022	0.0275798	1.40808	0.32067	1.79339	0.130429	0.126125	1.34864	0.172679	11.1509	3.89835	0.0121485	1.46628	0.248073	2.59931	0.59202	0.037758
LvCruIa-8	Epi	1.35868	0.0634522	7.26338	1.945	0.00627401	1.29113	0.139995	20.0984	2.04275	9.1239e-05	1.42271	0.16155	118.221	20.3951	0.000580028	1.51954	0.364314	57.4666	13.0973	0.00178255	1.35868	0.0634522	1.22931	0.120306	0.174803	1.29113	0.139995	3.7772	0.687473	0.00357245	1.42271	0.16155	7.96005	1.47071	0.00156656	1.51954	0.364314	5.27583	1.10453	0.00501187
LvCruIa-9	Gill	1.01466	0.0456952	1.3068	0.275018	0.143715	0.946769	0.271086	0.502856	0.12659	0.0619851	1.13742	0.125995	1.85302	0.409326	0.0443817	1.28313	0.370388	2.02835	0.254461	0.0453628	1.01466	0.0456952	1.63109	0.111076	0.000884872	0.946769	0.271086	0.593855	0.190526	0.138821	1.13742	0.125995	1.04479	0.17582	0.499433	1.28313	0.370388	0.900901	0.210591	0.195186
LvCruIa-10	Epi	1.29044	0.572339	352.14	67.07	0.000822489	0.87867	0.238055	1.04167	0.152822	0.374741	1.12411	0.488356	1.05584	0.151325	0.828441	1.40492	0.145375	0.268907	0.246966	0.00235665	1.29044	0.572339	138.808	50.001	0.00888344	0.87867	0.238055	13.8135	3.56877	0.00331425	1.12411	0.488356	0.28	0.252389	0.0564129	1.40492	0.145375	0.797872	0.114802	0.00475379
LvCruIb-1	Hc	1.10178	0.326702	0.630959	0.130011	0.0812055	1.08447	0.274626	0.14781	0.0533187	0.00439698	0.780493	0.205086	0.14211	0.0783815	0.0073017	1.28846	0.166317	0.350405	0.235867	0.00489768	1.10178	0.326702	3.34387	0.822385	0.0117962	1.08447	0.274626	0.331046	0.16371	0.0150788	0.780493	0.205086	0.766146	0.125016	0.922577	1.28846	0.166317	1.35152	0.268407	0.74682
LvCruIc	Epi	1.42216	0.466228	2311.83	396.729	0.000543495	1.09267	0.106441	1.0217	0.198348	0.614015	1.17334	0.125436	0.994653	0.136031	0.169728	1.36752	0.31789	0.319597	0.310605	0.0150505	1.42216	0.466228	775.148	138.217	0.000633327	1.09267	0.106441	37.8556	11.1206	0.00460607	1.17334	0.125436	0.116667	0.100664	0.000340115	1.36752	0.31789	0.413094	0.195503	0.0114256
LvCruIIa-1	Gill	1.03832	0.270298	1.61817	0.145104	0.0306805	1.06793	0.11067	2.49597	0.521397	0.00973035	1.46176	0.151011	8.85	2.85165	0.0109794	1.31339	0.25105	8.32931	1.52673	0.00141988	1.03832	0.270298	1.44158	0.0535752	0.0643364	1.06793	0.11067	0.750874	0.100011	0.0211763	1.46176	0.151011	2.03869	0.270137	0.03201	1.31339	0.25105	1.29604	0.31295	0.943883
LvCruIIa-2	Hc	1.12413	0.266794	0.944846	0.0778596	0.326442	0.9819	0.423706	0.338085	0.0781866	0.0608035	1.2879	0.101331	0.27765	0.157846	0.000735014	1.56601	0.189793	2.84526	0.719083	0.040768	1.12413	0.266794	3.48073	0.520002	0.00221106	0.9819	0.423706	0.807872	0.118926	0.531015	1.2879	0.101331	0.954846	0.126952	0.0237675	1.56601	0.189793	2.22176	0.327904	0.040028
LvCruIIa-4	Gill	1.17297	0.250149	1.08064	0.18094	0.631787	1.13932	0.5357	0.476875	0.0376404	0.0994703	1.13197	0.202018	2.49671	0.627459	0.0230444	1.26661	0.193632	1.77132	0.305713	0.0731035	1.17297	0.250149	0.271492	0.0599446	0.00372072	1.13932	0.5357	0.240422	0.106071	0.0463489	1.13197	0.202018	11.7888	3.06298	0.00385147	1.26661	0.193632	3.37951	0.573175	0.00376836
LvCruIIa-7	Epi	1.27327	0.246124	34.3194	7.79173	0.00183207	1.03208	0.141673	0.599643	0.211272	0.0422016	1.45372	0.160268	9.82661	2.6586	0.00552488	1.36657	0.146636	0.250503	0.182645	0.00117576	1.27327	0.246124	61.294	12.9005	0.00128859	1.03208	0.141673	45.1985	8.9689	0.00103733	1.45372	0.160268	0.201527	0.285371	0.00269008	1.36657	0.146636	6.34593	1.67336	0.00681811
LvCruIIa-8	St	1.15172	0.319262	0.417696	0.0890955	0.0185286	1.05795	0.183809	3.21016	0.730754	0.0077771	1.35643	0.123705	12.3285	3.3206	0.00462509	1.26861	0.177638	14.679	2.96446	0.00144255	1.15172	0.319262	1.06421	0.132048	0.683544	1.05795	0.183809	0.659049	0.11669	0.0337474	1.35643	0.123705	11.3447	3.4651	0.00754615	1.26861	0.177638	10.4814	2.46977	0.00298379
LvCruIII-4	Hp	1.09906	0.280903	1.13726	0.160363	0.847915	1.06393	0.332355	1.07202	0.132381	0.970621	1.13447	0.223797	1.15509	0.341165	0.934463	1.41038	0.215328	2.49164	0.623928	0.0469904	1.09906	0.280903	1.117	0.241447	0.937184	1.06393	0.332355	1.48803	0.0288087	0.0924529	1.13447	0.223797	0.746321	0.108227	0.0538482	1.41038	0.215328	1.91284	0.210058	0.0444239
LvCruVI	Gill	1.17989	0.211089	1.01025	0.14142	0.311892	0.773796	0.250429	1.55585	0.160161	0.0103642	0.904575	0.227604	2.69982	0.456615	0.00366586	1.31686	0.329525	4.31498	0.880398	0.00524476	1.17989	0.211089	1.08397	0.185651	0.586301	0.773796	0.250429	1.05232	0.228404	0.227743	0.904575	0.227604	2.75718	0.967112	0.0319852	1.31686	0.329525	1.84302	0.147779	0.0651146
Note: The expression changes with significant differences (p <0.05) were shown in colored p-values. Up-regulation was shown in red and down-regulation was shown in green.
