# Supplementary material for: Molecular and Functional Diversity of Crustin-Like Genes in the Shrimp Litopenaeus vannamei
Source: Mar Drugs. 2020 Jul 13;18(7):361. doi: 10.3390/md18070361 (PMC7401287; doi:10.3390/md18070361)
Supplement: Supplementary file 1 [file marinedrugs-18-00361-s001.zip › Supplementary Data Table S1.xlsx]

## Sheet: Sheet2
Table S1: Gene information of the identified crustin-like genes in L. vannamei
Gene Symbol	Scaffold ID	Sequence ID	Transcript Start	Transcript End	Scaffold Start	Scaffold End	ORF Completeness*	Intron Number
Ia-1	LVANscaffold_597	QCYY01000597.1	3	696	307375	309005	full-length	3
Ia-2	LVANscaffold_887	QCYY01000887.1	25	636	275068	275679	ATG	1
Ia-3	LVANscaffold_1678	QCYY01001677.1	1	476	39263	36472	full-length	3
Ia-4	LVANscaffold_1678	QCYY01001677.1	1	415	33159	30357	full-length	3
Ia-5	LVANscaffold_1143	QCYY01001142.1	1	617	448775	446924	full-length	3
Ia-6	LVANscaffold_1143	QCYY01001142.1	19	476	412924	414045	ATGAT	3
Ia-7	LVANscaffold_1678	QCYY01001677.1	29	483	14899	13224	AT	4
Ia-8	LVANscaffold_1143	QCYY01001142.1	19	467	408160	409279	ATGAT	3
Ia-9	LVANscaffold_2487	QCYY01002486.1	1	412	349151	346707	full-length	2
Ia-10	LVANscaffold_1400	QCYY01001399.1	1	462	79147	77215	full-length	3
Ib-1	LVANscaffold_1678	QCYY01001677.1	18	403	46164	50254	full-length	2
Ib-2	LVANscaffold_2260	QCYY01002259.1	1	633	278567	282051	full-length	4
Ic	LVANscaffold_1101	QCYY01001100.1	2	1081	152655	159991	full-length	4
IIa-1	LVANscaffold_888	QCYY01000888.1	6	570	15981	15438	ATGAA	1
IIa-2	LVANscaffold_887	QCYY01000887.1	1	749	315697	316275	full-length	2
IIa-3	LVANscaffold_2687	QCYY01002685.1	12	502	53353	52863	full-length	0
IIa-4	LVANscaffold_2550	QCYY01002548.1	7	584	704097	704659	ATGA	1
IIa-5	LVANscaffold_2401	QCYY01002400.1	1	747	67873	66944	full-length	1
IIa-6	LVANscaffold_1709	QCYY01001708.1	1	678	174472	175260	full-length	1
IIa-7	LVANscaffold_3068	QCYY01003066.1	1	651	561498	562698	full-length	2
IIa-8	LVANscaffold_1288	QCYY01001287.1	13	646	220126	218981	AT	2
IIa-9	LVANscaffold_1288	QCYY01001287.1	14	410	232891	232238	AT	2
IIa-10	LVANscaffold_1288	QCYY01001287.1	3	642	212029	210857	AT	2
IIa-11	LVANscaffold_2687	QCYY01002685.1	1	406	53353	52909	full-length	0
IIb-1	LVANscaffold_2550	QCYY01002548.1	30	819	720862	720103	ATGA	1
IIb-2	LVANscaffold_3068	QCYY01003066.1	1	987	570641	572347	full-length	2
IIb-3	LVANscaffold_1288	QCYY01001287.1	1	787	225803	224652	full-length	2
III-1	LVANscaffold_810	QCYY01000810.1	1	355	575184	571246	full-length	2
III-2	LVANscaffold_1709	QCYY01001708.1	1	508	161085	161752	full-length	1
III-3	LVANscaffold_3091	QCYY01003089.1	1	642	452584	451217	full-length	2
III-4	Penaeus vannamei breed F1 5983_0_path0	QWLK01015576.1	1	492	32	529	full-length	0
IV	LVANscaffold_2641	QCYY01002639.1	1	749	40896	49972	full-length	4
VI	LVANscaffold_3186	QCYY01003184.1	1	756	18821	17725	full-length	1
VII	LVANscaffold_4539	QCYY01004535.1	1	563	152922	151819	full-length	2
Notes: *Several sequences lack of the first several nucleotides (2 to 5) in their ORF when re-mapped against the genome database. The lacking nucleotides were indicated specifically.
